# Supplementary material for: Genetic Analysis and Evolutionary Changes of the Torque teno sus Virus
Source: Int J Mol Sci. 2019 Jun 13;20(12):2881. doi: 10.3390/ijms20122881 (PMC6628323; doi:10.3390/ijms20122881)
Supplement: Supplementary file 1 [file ijms-20-02881-s001.zip › ijms-503413-supplementary tables.xlsx]

## Sheet: TTSuV1
Accession number	T3s	C3s	A3s	G3s	GC3s	GC
TTV-1-QC-A925	0.252	0.2581	0.5226	0.2398	0.388	0.46
MG799361	0.2281	0.2872	0.5139	0.2404	0.413	0.469
KY937993	0.2556	0.2617	0.53	0.2212	0.378	0.457
KY742733	0.2393	0.2924	0.5011	0.2386	0.414	0.471
KT968712	0.2449	0.2652	0.5302	0.2318	0.388	0.459
KT174486	0.2408	0.2714	0.4937	0.2561	0.413	0.476
KT037083	0.2281	0.277	0.5352	0.2265	0.395	0.463
JQ933527	0.2106	0.2986	0.5217	0.2437	0.424	0.469
HM633258	0.232	0.2977	0.5086	0.2318	0.414	0.468
HM633257	0.2485	0.2974	0.4773	0.25	0.426	0.47
HM633255	0.232	0.2977	0.5064	0.2341	0.415	0.468
HM633250	0.2459	0.3008	0.4697	0.2598	0.436	0.471
HM633247	0.232	0.2977	0.5075	0.2313	0.414	0.468
A100	0.2505	0.279	0.4873	0.2461	0.412	0.475
GU456384	0.2306	0.2918	0.5118	0.2358	0.412	0.463
GQ120664	0.2413	0.274	0.5433	0.2132	0.382	0.454
AY823990	0.2418	0.2725	0.5313	0.2295	0.391	0.46
MG799362	0.2505	0.2974	0.4947	0.2207	0.407	0.471
HM633244	0.2195	0.2927	0.5215	0.2365	0.415	0.468
HM633246	0.2505	0.2974	0.4904	0.2275	0.412	0.472
HM633248	0.2505	0.2994	0.4925	0.223	0.41	0.471
HM633253	0.2546	0.2953	0.4872	0.227	0.41	0.473
MH170070	0.249	0.2959	0.4904	0.2297	0.412	0.473
MG799360	0.2204	0.3102	0.4979	0.2377	0.43	0.474
MG799359	0.22	0.3035	0.5032	0.2404	0.427	0.473
JX535326	0.2224	0.3082	0.5064	0.2292	0.422	0.47
HM633254	0.2175	0.3049	0.5085	0.2354	0.424	0.471
GU450331	0.2136	0.306	0.5216	0.2352	0.421	0.467
GU188045	0.249	0.2878	0.4968	0.2358	0.409	0.471
cz_b16	0.2316	0.2951	0.5375	0.2041	0.391	0.458
TTV-1-QC-A1127	0.2236	0.311	0.5292	0.2225	0.413	0.46
MH170066	0.2404	0.3232	0.5449	0.1827	0.393	0.449
MH170064	0.2607	0.3177	0.5011	0.2059	0.405	0.452
MH170063	0.2283	0.3051	0.5302	0.223	0.409	0.457
KR054745	0.2429	0.3178	0.5304	0.1977	0.399	0.453
JX535325	0.222	0.3157	0.5249	0.2281	0.42	0.461
HM633252	0.2581	0.3246	0.5205	0.177	0.392	0.449
HM633242	0.254	0.3185	0.5259	0.1812	0.39	0.45
MH170062	0.2136	0.3174	0.5022	0.2383	0.435	0.477
MG799358	0.1988	0.3112	0.5268	0.2327	0.426	0.477
MG799357	0.214	0.3	0.5139	0.2402	0.423	0.477
MG799356	0.222	0.286	0.5225	0.2419	0.411	0.466
JX173482	0.22	0.298	0.5107	0.2414	0.421	0.47
C27	0.206	0.308	0.5096	0.2448	0.433	0.48
HM633256	0.2084	0.3006	0.5312	0.2326	0.416	0.474
HM633251	0.2204	0.2986	0.5172	0.2379	0.418	0.469
HM633243	0.2107	0.3181	0.4671	0.2642	0.458	0.491
GU570202	0.2127	0.3181	0.4715	0.254	0.452	0.491
GU570201	0.2136	0.3174	0.4736	0.2517	0.449	0.49
GU570200	0.22	0.296	0.515	0.2425	0.42	0.469
GU570199	0.22	0.296	0.515	0.2425	0.42	0.469
GU570198	0.22	0.296	0.515	0.2425	0.42	0.47
HM633245	0.21	0.302	0.515	0.2396	0.424	0.479
MH170071	0.2265	0.3267	0.4635	0.2523	0.453	0.484
C24	0.2204	0.3267	0.4592	0.2639	0.461	0.488
JX535327	0.2249	0.317	0.4881	0.2331	0.432	0.47
MH170067	0.2162	0.3434	0.4634	0.2367	0.458	0.481
HM633249	0.2247	0.336	0.4645	0.2338	0.449	0.479
JX173481	0.2143	0.3204	0.4849	0.2407	0.442	0.474
JN688927	0.227	0.317	0.4794	0.2401	0.437	0.472
JF937662	0.2295	0.3094	0.4817	0.2379	0.431	0.472
JF937661	0.2122	0.3143	0.4828	0.2494	0.444	0.476
JF937660_	0.2352	0.3149	0.4794	0.2331	0.431	0.469
GU456383	0.227	0.317	0.4794	0.2401	0.437	0.472
AB076001	0.2025	0.319	0.4839	0.2523	0.45	0.478

## Sheet: TTSuVk2
Strain name	T3s	C3s	A3s	G3s	GC3s	GC
JQ406844	0.3061	0.3061	0.5138	0.1626	0.368	0.432
JQ406845	0.3014	0.3238	0.5104	0.1544	0.376	0.432
JQ406846	0.3014	0.3259	0.5081	0.1544	0.378	0.433
KY368146	0.297	0.3152	0.5103	0.1679	0.379	0.435
KY742732	0.3211	0.2945	0.4977	0.1731	0.365	0.426
MG799368	0.2933	0.2994	0.5262	0.1739	0.369	0.43
MG799369	0.297	0.3152	0.5103	0.1679	0.379	0.435
C27-2	0.2567	0.265	0.6437	0.1154	0.299	0.4
HM633214	0.2737	0.284	0.5947	0.125	0.322	0.406
HM633223	0.2391	0.2869	0.6278	0.1325	0.328	0.405
HM633234	0.2272	0.284	0.6303	0.1349	0.332	0.412
HM633235	0.2531	0.2822	0.6228	0.1244	0.319	0.405
HM633236	0.2495	0.2945	0.6076	0.132	0.335	0.406
HM633237	0.2588	0.2671	0.6362	0.1181	0.303	0.397
HM633238	0.2573	0.2697	0.6429	0.1133	0.301	0.396
HM633241	0.2317	0.2907	0.6228	0.1373	0.337	0.411
KJ463832	0.2572	0.3251	0.5624	0.1235	0.355	0.422
HM633226	0.2845	0.2804	0.5969	0.1124	0.311	0.404
A004	0.2107	0.3079	0.608	0.152	0.362	0.429
A020	0.2252	0.2955	0.6044	0.1522	0.351	0.425
A033	0.2495	0.2807	0.5947	0.1537	0.339	0.423
A036	0.2412	0.3056	0.5764	0.1455	0.356	0.434
A082	0.2261	0.2988	0.6035	0.1395	0.346	0.43
A1099	0.2526	0.2793	0.5867	0.1549	0.343	0.427
AY823991	0.2474	0.2845	0.5965	0.1504	0.341	0.422
GU456385	0.2355	0.314	0.5617	0.1562	0.372	0.44
GU456386	0.2448	0.2884	0.5817	0.1508	0.346	0.431
GU570197	0.2654	0.2757	0.5774	0.1565	0.34	0.427
GU570203	0.2526	0.2834	0.5969	0.1412	0.336	0.427
GU570204	0.2541	0.2807	0.5911	0.1455	0.338	0.428
GU570205	0.2526	0.2834	0.5969	0.1412	0.336	0.427
GU570206	0.2479	0.2831	0.5996	0.1476	0.337	0.423
GU570207	0.2298	0.2961	0.5987	0.1544	0.353	0.425
GU570208	0.2454	0.2887	0.5844	0.162	0.354	0.429
GU570209	0.2686	0.2748	0.5822	0.1522	0.336	0.424
HM633215	0.2351	0.2866	0.6022	0.1519	0.345	0.425
HM633216	0.2505	0.2756	0.6264	0.1271	0.315	0.415
HM633217	0.2273	0.2955	0.6058	0.1493	0.35	0.426
HM633218	0.2443	0.2795	0.5952	0.1492	0.338	0.428
HM633219	0.2277	0.2981	0.5987	0.1515	0.353	0.424
HM633220	0.2444	0.2813	0.6053	0.1399	0.334	0.428
HM633221	0.2341	0.2875	0.6022	0.1495	0.345	0.426
HM633222	0.2444	0.2813	0.6031	0.1422	0.336	0.427
HM633224	0.2692	0.2671	0.5879	0.1382	0.32	0.423
HM633225	0.2458	0.275	0.622	0.1362	0.321	0.417
HM633227	0.2449	0.2778	0.5974	0.1445	0.334	0.431
HM633228	0.2454	0.2845	0.6009	0.148	0.339	0.423
HM633229	0.2748	0.2934	0.5863	0.1235	0.328	0.405
HM633230	0.2608	0.2854	0.5702	0.1506	0.344	0.429
HM633231	0.2469	0.2782	0.6228	0.1315	0.32	0.417
HM633232	0.2854	0.2895	0.5756	0.1268	0.328	0.407
HM633233	0.249	0.2901	0.5755	0.1589	0.352	0.427
HM633239	0.25	0.281	0.6026	0.1422	0.332	0.422
HM633240	0.2381	0.2981	0.593	0.1445	0.348	0.425
HQ204188	0.2402	0.2836	0.5957	0.1469	0.339	0.427
JF694118	0.2397	0.2913	0.5804	0.1565	0.352	0.43
JQ664305	0.2199	0.3029	0.6111	0.1445	0.352	0.426
JX173483	0.2485	0.2752	0.5821	0.1647	0.346	0.426
JX173484	0.2407	0.3237	0.5427	0.1578	0.381	0.444
JX173485	0.2458	0.2979	0.5912	0.1352	0.342	0.426
JX173486	0.2495	0.2742	0.6132	0.1379	0.324	0.416
JX535328	0.2459	0.2872	0.5907	0.1548	0.346	0.425
JX535329	0.2463	0.2756	0.6176	0.1408	0.325	0.416
JX535330	0.2188	0.3027	0.6057	0.1356	0.35	0.427
JX535331	0.2365	0.2822	0.6152	0.15	0.338	0.423
JX535333	0.2188	0.3027	0.5991	0.1455	0.356	0.43
JX535334	0.2293	0.2934	0.5867	0.1682	0.362	0.43
JX535335	0.2437	0.2813	0.6066	0.1482	0.335	0.42
KF660540	0.2603	0.2645	0.6043	0.1343	0.315	0.42
KJ463822	0.2336	0.3053	0.5921	0.1382	0.351	0.42
KJ463823	0.2351	0.3052	0.5965	0.1355	0.348	0.421
KJ463824	0.2346	0.3045	0.5952	0.1352	0.348	0.419
KJ463825	0.237	0.3077	0.5969	0.1335	0.347	0.417
KJ463826	0.2371	0.3052	0.5939	0.1349	0.347	0.42
KJ463827	0.233	0.301	0.6009	0.1352	0.345	0.42
KJ463828	0.2355	0.3058	0.5943	0.1349	0.349	0.422
KJ463829	0.2692	0.3188	0.5498	0.1274	0.351	0.42
KJ463830	0.265	0.323	0.5531	0.1253	0.353	0.421
KJ463831	0.268	0.3278	0.5325	0.1318	0.364	0.42
KR054746	0.2599	0.2911	0.6121	0.1205	0.323	0.405
KR054747	0.2531	0.2699	0.625	0.1305	0.313	0.411
KR054749	0.2599	0.2911	0.6099	0.1229	0.325	0.406
KR054751	0.2209	0.3211	0.5822	0.1493	0.373	0.437
KU156681	0.2176	0.3054	0.6089	0.152	0.357	0.426
KY742736	0.2279	0.3121	0.5699	0.1611	0.372	0.431
KY742741	0.2383	0.334	0.5403	0.158	0.388	0.435
KY742734	0.2535	0.2921	0.5708	0.1551	0.351	0.422
KY742735	0.2593	0.3107	0.5612	0.1456	0.359	0.421
KY742737	0.2419	0.2846	0.5831	0.1691	0.355	0.417
KY742738	0.2562	0.2727	0.6376	0.1165	0.306	0.395
KY742739	0.2619	0.2866	0.5828	0.1524	0.342	0.415
KY742740	0.2878	0.2796	0.5938	0.11	0.31	0.404
KY937994	0.2376	0.281	0.6075	0.1492	0.338	0.424
MG799363	0.2227	0.3299	0.5695	0.1475	0.379	0.443
MG799364	0.2271	0.2979	0.6333	0.1206	0.33	0.42
MG799365	0.2645	0.2645	0.5973	0.1469	0.324	0.422
MG799366	0.2234	0.2992	0.6039	0.1415	0.35	0.427
MG799367	0.2364	0.2803	0.6149	0.1475	0.333	0.418
MH170072	0.2587	0.3075	0.5541	0.1579	0.365	0.422
MH170073	0.2757	0.2778	0.5889	0.1316	0.323	0.407
MH469990	0.2422	0.2839	0.6123	0.1435	0.333	0.418
TTV-2-A1099	0.2526	0.2793	0.5867	0.1549	0.343	0.427
TTV-2-A865	0.2234	0.2951	0.6127	0.1369	0.343	0.425
TTV-2-QC-A950	0.249	0.2822	0.5973	0.1524	0.339	0.422

## Sheet: RSCU
AA	Codon	TTSTV1a	TTSTV1b	TTSTVk2a	TTSTVk2b	Sus scrofa	Sus scrofa domestica
F	TTT	1.02	1.16	1.19	1.29	0.79	0.59
	TTC	0.98	0.84	0.81	0.71	1.21	1.41
L	TTA	1.09	0.85	1.78	1.05	0.32	0.3
	TTG	0.36	0.3	0.22	0.12	0.67	0.49
	CTT	0.53	0.93	0.55	0.88	1.35	1.41
	CTC	1.17	0.89	1.49	1.86	1.35	1.41
	CTA	1.55	1.85	1.69	1.51	0.33	0.28
	CTG	1.3	1.18	0.27	0.59	2.68	2.92
I	ATT	0.82	0.87	0.53	0.7	0.91	1.22
	ATC	0.65	0.56	0.46	1.1	1.67	1.45
	ATA	1.53	1.58	2.01	1.2	0.42	0.34
V	GTT	0.67	0.47	0.65	0.6	0.57	0.34
	GTC	0.76	0.5	0.59	0.73	1.07	1.45
	GTA	1.68	1.9	2.26	1.97	0.34	0.17
	GTG	0.9	1.13	0.5	0.7	2.03	2.04
S	TCT	1.08	0.87	0.71	0.81	0.99	1.1
	TCC	0.87	0.8	0.6	0.66	1.5	1
	TCA	1.33	1.24	1.53	1.18	0.73	2.45
	TCG	0.49	0.68	0.16	0.03	0.39	0.55
	AGT	1.36	1.8	0.98	1.64	0.77	0.25
	AGC	0.87	0.62	2.02	1.67	1.62	0.66
P	CCT	0.56	0.63	1.01	1.25	1.05	0.84
	CCC	0.89	0.83	0.99	0.88	1.46	1.59
	CCA	1.8	1.97	1.58	1.41	0.94	0.91
	CCG	0.75	0.57	0.42	0.46	0.56	0.66
T	ACT	0.51	0.83	0.6	1.27	0.83	0.77
	ACC	0.72	0.59	0.7	0.88	1.68	1.2
	ACA	2.17	2.02	2.38	1.68	0.92	1.62
	ACG	0.61	0.55	0.32	0.17	0.57	0.41
A	GCT	0.78	0.75	1.14	1.05	0.96	0.7
	GCC	1.09	1.06	0.47	0.69	1.8	1.03
	GCA	1.72	1.5	2.19	1.71	0.74	1.92
	GCG	0.42	0.69	0.2	0.55	0.5	0.36
Y	TAT	0.59	0.55	1.13	1.17	0.73	0.69
	TAC	1.41	1.45	0.87	0.83	1.27	1.31
H	CAT	0.45	0.61	0.7	1.02	0.7	0.6
	CAC	1.55	1.39	1.3	0.98	1.3	1.4
Q	CAA	0.81	0.81	1.51	1.37	0.44	0.29
	CAG	1.19	1.19	0.49	0.63	1.56	1.71
N	AAT	0.79	0.75	0.92	1.1	0.79	0.82
	AAC	1.21	1.25	1.08	0.9	1.21	1.18
K	AAA	1.3	1.43	1.6	1.62	0.76	0.91
	AAG	0.7	0.57	0.4	0.38	1.24	1.09
D	GAT	0.5	0.66	0.72	1.07	0.8	0.81
	GAC	1.5	1.34	1.28	0.93	1.2	1.19
E	GAA	1.11	1.29	1.41	1.11	0.72	1.24
	GAG	0.89	0.71	0.59	0.89	1.28	0.76
C	TGT	0.93	0.82	1.37	0.47	0.79	0.81
	TGC	1.07	1.18	0.63	1.53	1.21	1.19
R	CGT	0.49	0.47	0.14	0.24	0.44	0.4
	CGC	0.75	0.97	0.97	0.75	1.31	1.09
	CGA	0.83	0.82	0.62	0.81	0.6	0.27
	CGG	0.41	0.23	0.53	0.33	1.29	0.77
	AGA	2.86	2.77	2.93	3.21	1.12	2.75
	AGG	0.66	0.73	0.8	0.66	1.23	0.71
G	GGT	0.44	0.76	0.32	0.23	0.57	0.31
	GGC	0.64	0.48	0.45	1.26	1.46	0.84
	GGA	2.12	2.29	2.8	1.89	0.91	1.78
	GGG	0.8	0.47	0.43	0.62	1.05	1.07
